# Supplementary material for: Elution and Mechanical Strength of Vancomycin-Loaded Bone Cement: In Vitro Study of the Influence of Brand Combination
Source: PLoS One. 2016 Nov 17;11(11):e0166545. doi: 10.1371/journal.pone.0166545 (PMC5113949; doi:10.1371/journal.pone.0166545)
Supplement: S1 Table — (XLS) [file pone.0166545.s001.xls]

## Sheet: Sheet 1
Sterile Vancomycin
accumulated Abx amount						SD
	Osteobond	Simplex P	PALACOS R	CMW			Osteobond	Simplex P	PALACOS R	CMW
0	0	0	0	0		0	0	0	0	0
1	3015	2985	3690	6090		1	530.33	63.6396	1442.5	424.264
3	5160	4170	5790	10470		3	1230.37	84.8528	551.543	2715.29
6	7425	4905	9360	11460		6	1166.73	190.919	2333.45	2460.73
10	8835	5415	10230	13920		10	1675.84	148.492	2121.32	3563.82
24	10650	6150	13980	15075		24	1103.09	169.706	3139.55	3288.05
48	12060	6795	19635	16440		48	1315.22	106.066	5282.09	3351.69
72	12225	7275	20715	19560		72	1209.15	106.066	5239.66	4200.21
168	12375	8050	21355	20135		168	1121.66	110.687	4877.47	3511.7
336	12455	8270	21670	20375		336	1277.95	159.418	6073.18	4571.11
672	12490	8325	21880	20530		672	1307.44	136.67	4166.69	2974.66
Lyo-Vancin
accumulated Abx amount						SD
	Osteobond	Simplex P	PALACOS R	CMW			Osteobond	Simplex P	PALACOS R	CMW
0	0	0	0	0		0	0	0	0	0
1	4935	1800	2865	5475		1	2524.37	848.528	148.492	657.609
3	7305	4605	4215	8490		3	3203.19	1421.28	190.919	466.69
6	9000	5085	7665	12270		6	3860.8	1590.99	572.756	1187.94
10	10590	5460	9360	13230		10	3860.8	1612.2	721.249	1272.79
24	12690	6030	14415	17265		24	4242.64	1697.06	1336.43	2269.81
48	14325	6450	22890	25365		48	4772.97	1697.06	5939.7	2312.24
72	15555	6780	28950	26580		72	4730.54	1654.63	7212.49	2206.17
168	16760	7015	30105	27640		168	4910.69	1308.05	6137.56	2511.7
336	17045	7260	30685	28195		336	3502.86	1577.96	5987.23	2147.55
672	17370	7315	31015	28640		672	3017.45	1762.02	6317.55	2094.7
Vanco
accumulated Abx amount						SD
	Osteobond	Simplex P	PALACOS R	CMW			Osteobond	Simplex P	PALACOS R	CMW
0	0	0	0	0		0	0	0	0	0
1	4275	3105	1530	6210		1	106.066	106.066	1145.51	254.558
3	5340	3795	3000	8670		3	212.132	63.6396	2036.47	933.381
6	5775	4140	3945	9825		6	403.051	169.706	1803.12	827.315
10	6105	4425	6000	11100		10	487.904	275.772	2630.44	1400.07
24	6495	4785	8145	12210		24	572.756	360.624	2948.64	1230.37
48	6780	5025	14805	13095		48	551.543	403.051	318.198	1378.86
72	7575	5175	15810	14055		72	742.462	487.904	806.102	2142.53
168	8460	5315	16765	15150		168	613.478	357.418	1174.65	2214.15
336	8720	5500	17245	15805		336	567.691	422.148	1678.11	1964.63
672	8975	5615	17600	16105		672	497.469	314.655	997.418	2495.13
