# Supplementary material for: Elution and Mechanical Strength of Vancomycin-Loaded Bone Cement: In Vitro Study of the Influence of Brand Combination
Source: PLoS One. 2016 Nov 17;11(11):e0166545. doi: 10.1371/journal.pone.0166545 (PMC5113949; doi:10.1371/journal.pone.0166545)
Supplement: S2 Table — (XLSX) [file pone.0166545.s002.xlsx]

## Sheet: Sheet1
Sterile Vancomycin
accumulated Abx amount						SD
	Osteobond	Simplex P	PALACOS R	CMW			Osteobond	Simplex P	PALACOS R	CMW
0	0	0	0	0		0	0	0	0	0
1	753	651	867	601.5		1	8.48528	288.5	220.617	36.0624
3	1090.5	1053	1099.5	892.5		3	167.584	339.411	222.739	61.5183
6	1321.5	1261.5	1539	1090.5		6	193.04	337.29	627.911	125.158
10	1423.5	1365	1719	1195.5		10	197.283	369.11	576.999	137.886
24	1545	1449	1908	1398		24	169.706	390.323	415.779	123.037
48	1566	1483.5	2077.5	1563		48	169.706	392.444	256.68	55.1543
72	1581	1495.5	2139	1653		72	165.463	388.202	207.889	29.6985
168	1590	1515	2250	1783		168	170.699	415.658	513.987	105.479
336	1592	1521	2295	1840.5		336	195.146	357.629	361.774	96.4719
672	1595	1528.5	2315	1855		672	207.687	333.588	489.663	79.4689
Lyo-Vancin
accumulated Abx amount						SD
	Osteobond	Simplex P	PALACOS R	CMW			Osteobond	Simplex P	PALACOS R	CMW
0	0	0	0	0		0	0	0	0	0
1	522	774	1263	619.5		1	517.602	144.25	220.617	82.7315
3	601.5	916.5	1528.5	939		3	579.12	180.312	307.591	8.48528
6	633	952.5	1657.5	1110		6	581.242	197.283	350.018	140.007
10	660	964.5	1755	1180.5		10	568.514	210.011	445.477	154.856
24	684	985.5	1837.5	1302		24	568.514	226.981	494.268	280.014
48	699	1000.5	1900.5	1381.5		48	581.242	243.952	532.451	362.746
72	705	1006.5	1936.5	1407		72	581.242	243.952	557.907	390.323
168	718	1011.5	2043	1425		168	532.472	251.842	570.147	290.148
336	722	1016	2057.5	1438		336	586.651	260.965	458.652	369.148
672	725	1021	2061	1441		672	610.954	244.111	390.133	199.48
Vanco
accumulated Abx amount						SD
	Osteobond	Simplex P	PALACOS R	CMW			Osteobond	Simplex P	PALACOS R	CMW
0	0	0	0	0		0	0	0	0	0
1	1155	901.5	1248	823.5		1	224.86	95.4594	135.765	14.8492
3	1350	1050	1465.5	990		3	258.801	123.037	129.401	84.8528
6	1416	1110	1564.5	1051.5		6	258.801	131.522	137.886	82.7315
10	1452	1152	1641	1101		10	263.044	144.25	114.551	80.6102
24	1522.5	1194	1696.5	1179		24	290.621	148.492	103.945	110.309
48	1545	1222.5	1728	1216.5		48	292.742	154.856	93.3381	133.643
72	1548	1231.5	1750.5	1233		72	288.5	159.099	91.2168	131.522
168	1551	1240.5	1763	1241		168	273.146	163.148	101.625	140.123
336	1556	1243	1770.5	1248		336	284.133	155.114	111.67	137.987
672	1559	1246.5	1779	1252		672	301.663	160.965	120.472	133.554
