# Supplementary material for: Elution and Mechanical Strength of Vancomycin-Loaded Bone Cement: In Vitro Study of the Influence of Brand Combination
Source: PLoS One. 2016 Nov 17;11(11):e0166545. doi: 10.1371/journal.pone.0166545 (PMC5113949; doi:10.1371/journal.pone.0166545)
Supplement: S3 Table — (XLSX) [file pone.0166545.s003.xlsx]

## Sheet: Sheet1
Zimmer						Osteobond
accumulated Abx amount						SD
	Sterile Vancomycin	Lyo-Vancin	Vanco				Sterile Vancomycin	Lyo-Vancin	Vanco
0	0	0	0			0	0	0	0
1	3015	4935	4275			1	530.33	2524.37	106.066
3	5160	7305	5340			3	1230.37	3203.19	212.132
6	7425	9000	5775			6	1166.73	3860.8	403.051
10	8835	10590	6105			10	1675.84	3860.8	487.904
24	10650	12690	6495			24	1103.09	4242.64	572.756
48	12060	14325	6780			48	1315.22	4772.97	551.543
72	12225	15555	7575			72	1209.15	4730.54	742.462
168	12375	16760	8460			168	1121.66	4910.69	613.478
336	12455	17045	8720			336	1277.95	3502.86	567.691
672	12490	17370	8975			672	1307.44	3017.45	497.469
Stryker						Simplex P
accumulated Abx amount						SD
	Sterile Vancomycin	Lyo-Vancin	Vanco				Sterile Vancomycin	Lyo-Vancin	Vanco
0	0	0	0			0	0	0	0
1	2985	1800	3105			1	63.6396	848.528	106.066
3	4170	4605	3795			3	84.8528	1421.28	63.6396
6	4905	5085	4140			6	190.919	1590.99	169.706
10	5415	5460	4425			10	148.492	1612.2	275.772
24	6150	6030	4785			24	169.706	1697.06	360.624
48	6795	6450	5025			48	106.066	1697.06	403.051
72	7275	6780	5175			72	106.066	1654.63	487.904
168	8050	7015	5315			168	110.687	1308.05	357.418
336	8270	7260	5500			336	159.418	1577.96	422.148
672	8325	7315	5615			672	136.67	1762.02	314.655
PALACOS						PALACOS R
accumulated Abx amount						SD
	Sterile Vancomycin	Lyo-Vancin	Vanco				Sterile Vancomycin	Lyo-Vancin	Vanco
0	0	0	0			0	0	0	0
1	3690	2865	1530			1	1442.5	148.492	1145.51
3	5790	4215	3000			3	551.543	190.919	2036.47
6	9360	7665	3945			6	2333.45	572.756	1803.12
10	10230	9360	6000			10	2121.32	721.249	2630.44
24	13980	14415	8145			24	3139.55	1336.43	2948.64
48	19635	22890	14805			48	5282.09	5939.7	318.198
72	20715	28950	15810			72	5239.66	7212.49	806.102
168	21355	30105	16765			168	4877.47	6137.56	1174.65
336	21670	30685	17245			336	6073.18	5987.23	1678.11
672	21880	31015	17600			672	4166.69	6317.55	997.418
DePuy						CMW
accumulated Abx amount						SD
	Sterile Vancomycin	Lyo-Vancin	Vanco				Sterile Vancomycin	Lyo-Vancin	Vanco
0	0	0	0			0	0	0	0
1	6090	5475	6210			1	424.264	657.609	254.558
3	10470	8490	8670			3	2715.29	466.69	933.381
6	11460	12270	9825			6	2460.73	1187.94	827.315
10	13920	13230	11100			10	3563.82	1272.79	1400.07
24	15075	17265	12210			24	3288.05	2269.81	1230.37
48	16440	25365	13095			48	3351.69	2312.24	1378.86
72	19560	26580	14055			72	4200.21	2206.17	2142.53
168	20135	27640	15150			168	3511.7	2511.7	2214.15
336	20375	28195	15805			336	4571.11	2147.55	1964.63
672	20530	28640	16105			672	2974.66	2094.7	2495.13
