# Supplementary material for: Elution and Mechanical Strength of Vancomycin-Loaded Bone Cement: In Vitro Study of the Influence of Brand Combination
Source: PLoS One. 2016 Nov 17;11(11):e0166545. doi: 10.1371/journal.pone.0166545 (PMC5113949; doi:10.1371/journal.pone.0166545)
Supplement: S4 Table — (XLSX) [file pone.0166545.s004.xlsx]

## Sheet: Sheet1
Osteobond
accumulated Abx amount
	Sterile Vancomycin	Lyo-Vancin	Vanco
0	0	0	0
1	753	522	1155
3	1090.5	601.5	1350
6	1321.5	633	1416
10	1423.5	660	1452
24	1545	684	1522.5
48	1566	699	1545
72	1581	705	1548
168	1590	718	1551
336	1592	722	1556
672	1595	725	1559
Simplex P
accumulated Abx amount
	Sterile Vancomycin	Lyo-Vancin	Vanco
0	0	0	0
1	651	774	901.5
3	1053	916.5	1050
6	1261.5	952.5	1110
10	1365	964.5	1152
24	1449	985.5	1194
48	1483.5	1000.5	1222.5
72	1495.5	1006.5	1231.5
168	1515	1011.5	1240.5
336	1521	1016	1243
672	1528.5	1021	1246.5
PALACOS R
accumulated Abx amount
	Sterile Vancomycin	Lyo-Vancin	Vanco
0	0	0	0
1	867	1263	1248
3	1099.5	1528.5	1465.5
6	1539	1657.5	1564.5
10	1719	1755	1641
24	1908	1837.5	1696.5
48	2077.5	1900.5	1728
72	2139	1936.5	1750.5
168	2250	2043	1763
336	2295	2057.5	1770.5
672	2315	2061	1779
CMW
accumulated Abx amount
	Sterile Vancomycin	Lyo-Vancin	Vanco
0	0	0	0
1	601.5	619.5	823.5
3	892.5	939	990
6	1090.5	1110	1051.5
10	1195.5	1180.5	1101
24	1398	1302	1179
48	1563	1381.5	1216.5
72	1653	1407	1233
168	1783	1425	1241
336	1840.5	1438	1248
672	1855	1441	1252
