# Supplementary material for: Elution and Mechanical Strength of Vancomycin-Loaded Bone Cement: In Vitro Study of the Influence of Brand Combination
Source: PLoS One. 2016 Nov 17;11(11):e0166545. doi: 10.1371/journal.pone.0166545 (PMC5113949; doi:10.1371/journal.pone.0166545)
Supplement: S5 Table — The tables show compression strength before and after elution in high and low dose group. (XLSX) [file pone.0166545.s005.xlsx]

## Sheet: Sheet1
Bone Cement	Control		Vanco		Lyo-Vancin		Sterile Vancomycin			high dose
	Before	After	Before	After	Before	After	Before	After
Simplex P	86.63 ± 5.67	83.21 ± 7.51	83.59 ± 7.74	81.10 ± 0.48	83.44 ± 3.51	59.97 ± 4.49	74.13 ± 1.38	62.33 ± 4.69
Osteobond	88.26 ± 8.57	86.11 ± 6.47	82.67 ± 8.49	70.49 ± 4.01	71.96 ± 12.54	60.27 ± 3.17	66.71± 7.61	56.68 ± 3.74
CMW	101.26 ± 2.98	96.30 ± 2.12	96.28 ± 3.02	77.48 ± 6.26	76.16 ± 19.30	61.46 ± 6.22	77.19 ± 11.63	60.94 ± 5.74
Palacos R	85.44 ± 1.26	81.15 ± 4.03	86.15 ± 6.51	72.52 ± 2.36	80.30 ± 3.43	58.84 ± 16.88	80.27 ± 7.02	68.55 ± 1.94
Bone Cement	Control		Vanco		Lyo-Vancin		Sterile Vancomycin			low dose
	Before	After	Before	After	Before	After	Before	After
Simplex P	86.63 ± 5.67	83.21 ± 7.51	85.75 ± 8.74	83.05 ± 2.47	82.22 ± 2.51	78.55 ± 5.50	80.63 ± 2.68	72.24 ± 4.89
Osteobond	88.26 ± 8.57	86.11 ± 6.47	85.66 ± 10.48	80.60 ± 6.02	81.96 ± 11.84	75.26 ± 8.18	76.55± 7.88	70.31 ± 2.74
CMW	101.26 ± 2.98	96.30 ± 2.12	95.88 ± 3.72	87.28 ± 8.26	84.56 ± 13.50	77.85 ± 6.95	78.70 ± 9.76	72.95 ± 3.57
Palacos R	85.44 ± 1.26	81.15 ± 4.03	84.35 ± 8.45	80.82 ± 3.36	78.93 ± 7.44	73.58 ± 10.87	83.53 ± 5.02	76.66 ± 3.93
